# Supplementary material for: Hofmeister Series for Conducting Polymers: The Road to Better Electrochemical Activity?
Source: Polymers (Basel). 2023 May 26;15(11):2468. doi: 10.3390/polym15112468 (PMC10255087; doi:10.3390/polym15112468)
Supplement: Supplementary file 1 [file polymers-15-02468-s001.zip]

Archive with 1 entries (1 files):
- polymers-2400341-supplementary.pdf
